# Supplementary material for: Natural Variation in the Promoter of GmSPL9d Affects Branch Number in Soybean
Source: Int J Mol Sci. 2024 May 30;25(11):5991. doi: 10.3390/ijms25115991 (PMC11172651; doi:10.3390/ijms25115991)
Supplement: Supplementary file 1 [file ijms-25-05991-s001.zip]

Archive with 9 entries (9 files):
- Figure S1.tif
- Figure S2.tif
- Figure S3.tif
- Figure S4.tif
- Figure S5.tif
- Figure S6.tif
- Table S1.xlsx
- Table S2.xlsx
- Table S3.xlsx
