# Supplementary material for: Natural Variation in the Promoter of GmSPL9d Affects Branch Number in Soybean
Source: Int J Mol Sci. 2024 May 30;25(11):5991. doi: 10.3390/ijms25115991 (PMC11172651; doi:10.3390/ijms25115991)
Supplement: Supplementary file 1 [file ijms-25-05991-s001.zip › Table S1.xlsx]

## Sheet: Sheet1
Table S1 List of 561 branch number soybean accessions
Accession	Origin	Sample type	2017 branch number	2018 branch number	Haplotype
BN-1	Northeast	Landrace	2.80±0.31	4.20±0.42	GmSPL9d H-I
BN-2	None	Cultivar	1.00±0.21	2.40±0.17	GmSPL9d H-I
BN-3	South	Landrace	2.83±0.24	3.60±031	GmSPL9d H-I
BN-4	None	Landrace	3.00±0.13	5.00±0.21	GmSPL9d H-I
BN-5	Huanghuai	Cultivar	4.57±0.35	7.00±1.52	GmSPL9d H-I
BN-6	Huanghuai	Cultivar	2.80±0.24	0.40±0.16	GmSPL9d H-I
BN-7	None	Cultivar	4.00±0.14	1.20±0.12	GmSPL9d H-I
BN-8	Northeast	Cultivar	0.20±0.13	0.40±0.16	GmSPL9d H-I
BN-9	None	Cultivar	5.75±0.24	5.40±0.32	GmSPL9d H-I
BN-10	Northeast	Cultivar	3.25±0.19	0.50±0.02	GmSPL9d H-I
BN-11	Northeast	Cultivar	1.00±0.14	0.60±0.03	GmSPL9d H-I
BN-12	Northeast	Landrace	1.00±0.13	1.80±0.16	GmSPL9d H-I
BN-13	Northeast	Cultivar	2.30±0.23	0.60±0.03	GmSPL9d H-I
BN-14	Northeast	Cultivar	3.80±0.14	3.00±0.25	GmSPL9d H-I
BN-15	Northeast	Cultivar	2.00±0.18	2.20±0.24	GmSPL9d H-I
BN-16	None	Cultivar	5.00±0.56	2.20±0.32	GmSPL9d H-I
BN-17	Northeast	Landrace	2.10±0.17	0.60±0.09	GmSPL9d H-I
BN-18	None	Landrace	7.60±0.43	5.60±0.56	GmSPL9d H-I
BN-19	Huanghuai	Landrace	5.50±0.47	4.60±0.38	GmSPL9d H-I
BN-20	Northeast	Cultivar	2.33±0.24	0.80±0.08	GmSPL9d H-I
BN-21	Northeast	Landrace	1.90±0.54	0.80±0.17	GmSPL9d H-I
BN-22	Northeast	Cultivar	4.25±0.31	3.80±0.24	GmSPL9d H-I
BN-23	Huanghuai	Landrace	5.57±0.41	3.80±0.28	GmSPL9d H-I
BN-24	None	Cultivar	4.00±0.27	5.80±0.34	GmSPL9d H-I
BN-25	None	Cultivar	3.75±0.45	4.00±0.28	GmSPL9d H-I
BN-26	Northeast	Cultivar	2.30±0.26	1.00±0.04	GmSPL9d H-I
BN-27	Northeast	Cultivar	1.40±0.56	1.00±0.21	GmSPL9d H-I
BN-28	Northeast	Cultivar	3.83±0.17	1.00±0.15	GmSPL9d H-I
BN-29	South	Landrace	6.67±0.31	6.60±0.24	GmSPL9d H-I
BN-30	Northeast	Cultivar	2.10±0.34	1.00±0.16	GmSPL9d H-I
BN-31	South	Landrace	4.10±0.41	4.33±0.21	GmSPL9d H-I
BN-32	Huanghuai	Cultivar	2.75±0.28	1.80±0.34	GmSPL9d H-I
BN-33	Huanghuai	Cultivar	3.20±0.28	1.20±0.46	GmSPL9d H-I
BN-34	None	Cultivar	3.80±0.31	2.60±0.23	GmSPL9d H-I
BN-35	South	Landrace	3.00±0.23	2.60±0.42	GmSPL9d H-I
BN-36	Northeast	Cultivar	3.67±0.16	0.80±14	GmSPL9d H-I
BN-37	Northeast	Cultivar	1.30±0.23	1.20±0.41	GmSPL9d H-I
BN-38	None	Landrace	3.00±0.57	4.40±0.59	GmSPL9d H-I
BN-39	Northeast	Landrace	4.50±0.17	4.80±0.14	GmSPL9d H-I
BN-40	None	Cultivar	2.60±0.16	4.60±0.34	GmSPL9d H-I
BN-41	Northeast	Landrace	1.10±0.07	1.20±0.23	GmSPL9d H-I
BN-42	Northeast	Landrace	0.50±0.15	1.20±0.46	GmSPL9d H-I
BN-43	South	Landrace	4.33±0.51	5.00±0.63	GmSPL9d H-I
BN-44	Northeast	Landrace	4.67±0.46	3.80±0.34	GmSPL9d H-I
BN-45	Northeast	Landrace	5.50±0.56	5.00±0.51	GmSPL9d H-I
BN-46	Northeast	Cultivar	1.60±0.17	2.00±0.31	GmSPL9d H-I
BN-47	South	Cultivar	1.00±0.26	1.50±0.18	GmSPL9d H-I
BN-48	Northeast	Cultivar	1.70±0.48	1.40±0.52	GmSPL9d H-I
BN-49	None	Cultivar	2.67±0.12	1.40±0.45	GmSPL9d H-I
BN-50	Northeast	Cultivar	0.83±0.23	1.40±0.41	GmSPL9d H-I
BN-51	None	Cultivar	2.00±0.17	0.60±0.25	GmSPL9d H-I
BN-52	None	Landrace	5.00±0.52	5.20±0.31	GmSPL9d H-I
BN-53	Northeast	Landrace	2.00±0.19	3.50±0.27	GmSPL9d H-I
BN-54	Huanghuai	Landrace	4.00±0.36	4.00±0.41	GmSPL9d H-I
BN-55	None	Cultivar	3.38±0.24	4.60±0.25	GmSPL9d H-I
BN-56	Huanghuai	Landrace	3.50±0.43	2.60±0.31	GmSPL9d H-I
BN-57	South	Cultivar	3.00±0.26	1.60±0.14	GmSPL9d H-I
BN-58	South	Cultivar	2.60±0.16	1.60±0.46	GmSPL9d H-I
BN-59	Huabei	Cultivar	3.60±0.27	1.60±0.25	GmSPL9d H-I
BN-60	South	Landrace	3.25±0.38	3.20±0.31	GmSPL9d H-I
BN-61	Huanghuai	Landrace	3.40±0.28	5.00±0.13	GmSPL9d H-I
BN-62	Northeast	Landrace	0.83±0.48	1.40±0.36	GmSPL9d H-I
BN-63	Northeast	Cultivar	1.60±0.38	1.60±0.31	GmSPL9d H-I
BN-64	None	Cultivar	4.30±0.31	5.00±0.56	GmSPL9d H-I
BN-65	None	Cultivar	3.50±0.31	2.40±0.37	GmSPL9d H-I
BN-66	South	Landrace	5.25±0.35	2.75±0.27	GmSPL9d H-I
BN-67	Huanghuai	Cultivar	2.60±0.34	2.00±0.36	GmSPL9d H-I
BN-68	Huanghuai	Landrace	3.80±0.41	3.20±0.58	GmSPL9d H-I
BN-69	Huanghuai	Landrace	2.25±0.30	2.00±0.34	GmSPL9d H-I
BN-70	None	Cultivar	3.00±0.71	4.80±0.56	GmSPL9d H-I
BN-71	Northeast	Cultivar	1.80±0.38	1.60±0.28	GmSPL9d H-I
BN-72	None	Cultivar	3.50±0.27	1.80±0.34	GmSPL9d H-I
BN-73	Northeast	Cultivar	1.50±0.41	1.80±0.16	GmSPL9d H-I
BN-74	Northeast	Cultivar	1.10±0.21	1.80±0.34	GmSPL9d H-I
BN-75	None	Landrace	3.75±0.31	3.00±0.17	GmSPL9d H-I
BN-76	None	Landrace	3.50±0.48	3.33±0.16	GmSPL9d H-I
BN-77	Huanghuai	Landrace	4.40±0.38	6.80±0.32	GmSPL9d H-I
BN-78	None	Cultivar	1.80±0.57	1.33±0.47	GmSPL9d H-I
BN-79	Northeast	Cultivar	4.86±0.28	3.80±0.37	GmSPL9d H-I
BN-80	None	Cultivar	2.88±0.25	4.20±0.41	GmSPL9d H-I
BN-81	Huanghuai	Cultivar	4.44±0.39	7.00±0.58	GmSPL9d H-I
BN-82	South	Landrace	2.75±0.28	4.00±0.67	GmSPL9d H-I
BN-83	Huanghuai	Landrace	3.17±0.30	3.60±0.46	GmSPL9d H-I
BN-84	Northeast	Cultivar	2.10±0.28	3.60±0.31	GmSPL9d H-I
BN-85	Northeast	Cultivar	1.00±0.29	1.80±0.41	GmSPL9d H-I
BN-86	None	Cultivar	1.90±0.42	1.20±0.37	GmSPL9d H-I
BN-87	None	Cultivar	3.00±0.27	0.20±0.26	GmSPL9d H-I
BN-88	Northeast	Landrace	3.60±0.47	4.40±0.33	GmSPL9d H-I
BN-89	None	Landrace	5.00±0.34	4.60±0.42	GmSPL9d H-I
BN-90	None	Cultivar	1.50±0.53	3.00±0.62	GmSPL9d H-I
BN-91	None	Landrace	2.40±0.46	2.00±0.41	GmSPL9d H-I
BN-92	None	Cultivar	5.00±0.16	3.00±0.42	GmSPL9d H-I
BN-93	Huanghuai	Landrace	3.90±0.31	4.40±0.41	GmSPL9d H-I
BN-94	None	Landrace	1.80±0.36	2.80±0.31	GmSPL9d H-I
BN-95	Huanghuai	Cultivar	3.00±046	3.40±0.42	GmSPL9d H-I
BN-96	South	Landrace	4.00±0.42	5.20±0.49	GmSPL9d H-I
BN-97	South	Landrace	4.63±0.34	6.80±0.31	GmSPL9d H-I
BN-98	Huanghuai	Landrace	5.33±0.27	5.20±0.17	GmSPL9d H-I
BN-99	Huanghuai	Landrace	5.00±0.31	5.00±0.48	GmSPL9d H-I
BN-100	None	Cultivar	2.80±0.28	0.20±0.36	GmSPL9d H-I
BN-101	Northeast	Landrace	2.75±0.47	5.00±0.46	GmSPL9d H-I
BN-102	Northeast	Cultivar	3.40±0.20	3.00±0.10	GmSPL9d H-I
BN-103	Northeast	Cultivar	0.67±0.16	1.40±0.21	GmSPL9d H-I
BN-104	Northeast	Cultivar	0	1.80±0.48	GmSPL9d H-I
BN-105	Huanghuai	Landrace	4.88±0.41	6.20±0.41	GmSPL9d H-I
BN-106	Huanghuai	Cultivar	3.83±0.27	6.20±0.34	GmSPL9d H-I
BN-107	Huanghuai	Cultivar	3.50±0.21	5.40±0.48	GmSPL9d H-I
BN-108	Northeast	Cultivar	2.14±0.41	2.20±0.23	GmSPL9d H-I
BN-109	Northeast	Landrace	0.90±0.27	2.20±0.36	GmSPL9d H-I
BN-110	Northeast	Landrace	3.00±0.46	4.40±0.27	GmSPL9d H-I
BN-111	None	Cultivar	2.50±0.50	4.00±0.21	GmSPL9d H-I
BN-112	Northeast	Cultivar	2.00±0.60	2.20±0.12	GmSPL9d H-I
BN-113	Northeast	Cultivar	1.67±0.26	2.20±0.35	GmSPL9d H-I
BN-114	South	Landrace	2.30±0.34	0.20±0.23	GmSPL9d H-I
BN-115	None	Cultivar	1.40±0.31	1.50±0.31	GmSPL9d H-I
BN-116	Northeast	Landrace	5.00±0.34	6.20±0.16	GmSPL9d H-I
BN-117	Northeast	Cultivar	1.29±0.23	2.40±0.23	GmSPL9d H-I
BN-118	Huanghuai	Landrace	5.70±0.48	6.20±0.20	GmSPL9d H-I
BN-119	Huabei	Landrace	3.00±0.23	1.20±0.23	GmSPL9d H-I
BN-120	None	Cultivar	1.50±0.47	0.40±0.34	GmSPL9d H-I
BN-121	Northeast	Cultivar	0.70±0.23	2.40±0.48	GmSPL9d H-I
BN-122	Northeast	Cultivar	3.13±0.41	2.40±0.26	GmSPL9d H-I
BN-123	South	Landrace	4.67±0.27	2.60±0.23	GmSPL9d H-I
BN-124	Northeast	Landrace	1.90±0.45	2.80±0.26	GmSPL9d H-I
BN-125	Northeast	Cultivar	2.80±0.32	2.60±0.48	GmSPL9d H-I
BN-126	Northeast	Cultivar	1.71±.0.56	2.40±0.10	GmSPL9d H-I
BN-127	None	Cultivar	0.88±0.14	2.00±0.27	GmSPL9d H-I
BN-128	None	Landrace	4.50±0.54	2.50±0.46	GmSPL9d H-I
BN-129	Northeast	Cultivar	0.71±0.54	2.50±0.36	GmSPL9d H-I
BN-130	None	Landrace	5.20±0.44	7.20±0.31	GmSPL9d H-I
BN-131	None	Cultivar	1.60±0.14	2.60±0.60	GmSPL9d H-I
BN-132	None	Cultivar	3.17±0.34	4.40±0.31	GmSPL9d H-I
BN-133	Northeast	Cultivar	1.60±0.39	2.60±0.34	GmSPL9d H-I
BN-134	South	Landrace	4.11±0.24	2.00±0.50	GmSPL9d H-I
BN-135	None	Cultivar	1.86±0.14	2.60±0.23	GmSPL9d H-I
BN-136	Northeast	Cultivar	0.33±0.15	2.60±0.28	GmSPL9d H-I
BN-137	Northeast	Cultivar	2.22±0.24	2.60±0.48	GmSPL9d H-I
BN-138	Huanghuai	Landrace	3.33±0.45	2.20±0.31	GmSPL9d H-I
BN-139	South	Landrace	4.63±0.48	5.20±0.23	GmSPL9d H-I
BN-140	Huanghuai	Cultivar	2.70±0.32	3.80±0.21	GmSPL9d H-I
BN-141	Northeast	Landrace	0	1.20±0.47	GmSPL9d H-I
BN-142	Northeast	Landrace	3.10±0.50	5.40±0.27	GmSPL9d H-I
BN-143	None	Landrace	8.67±0.27	6.80±0.28	GmSPL9d H-I
BN-144	None	Cultivar	4.40±0.32	2.80±0.56	GmSPL9d H-I
BN-145	None	Cultivar	1.67±0.17	2.80±0.26	GmSPL9d H-I
BN-146	South	Cultivar	3.00±0.23	2.80±0.15	GmSPL9d H-I
BN-147	Northeast	Landrace	3.50±0.34	4.00±0.56	GmSPL9d H-I
BN-148	Northeast	Landrace	4.57±0.56	6.25±0.39	GmSPL9d H-I
BN-149	Huanghuai	Landrace	2.75±0.14	3.60±0.16	GmSPL9d H-I
BN-150	None	Cultivar	7.50±0.24	8.20±0.31	GmSPL9d H-I
BN-151	Huanghuai	Landrace	4.00±0.34	1.75±0.47	GmSPL9d H-I
BN-152	Northeast	Cultivar	4.33±0.60	2.80±0.16	GmSPL9d H-I
BN-153	None	Cultivar	0.50±0.23	3.00±0.31	GmSPL9d H-I
BN-154	Northeast	Landrace	3.00±0.34	0.20±0.31	GmSPL9d H-I
BN-155	South	Landrace	2.80±0.28	2.80±0.16	GmSPL9d H-I
BN-156	South	Cultivar	4.78±0.27	2.60±0.20	GmSPL9d H-I
BN-157	South	Landrace	3.75±0.48	3.41±0.34	GmSPL9d H-I
BN-158	Huanghuai	Cultivar	6.00±0.16	3.41±0.34	GmSPL9d H-I
BN-159	Northeast	Landrace	4.00±0.34	5.40±0.21	GmSPL9d H-I
BN-160	Northeast	Cultivar	3.41±0.16	3.00±0.60	GmSPL9d H-I
BN-161	Northeast	Cultivar	2.81±0.44	3.00±0.27	GmSPL9d H-I
BN-162	South	Landrace	6.43±0.56	4.40±0.23	GmSPL9d H-I
BN-163	Northeast	Landrace	5.20±0.41	7.40±0.26	GmSPL9d H-I
BN-164	None	Cultivar	4.20±0.23	5.60±0.28	GmSPL9d H-I
BN-165	Northeast	Cultivar	1.80±0.45	3.00±0.45	GmSPL9d H-I
BN-166	Northeast	Cultivar	0.30±0.15	3.00±0.39	GmSPL9d H-I
BN-167	South	Landrace	1.67±0.16	1.82±0.14	GmSPL9d H-I
BN-168	None	Cultivar	4.00±0.46	4.40±0.24	GmSPL9d H-I
BN-169	Huanghuai	Landrace	4.50±0.42	5.20±0.31	GmSPL9d H-I
BN-170	Northeast	Landrace	2.22±0.28	4.00±0.36	GmSPL9d H-I
BN-171	Northeast	Landrace	0.33±0.05	1.60±0.23	GmSPL9d H-I
BN-172	Northeast	Cultivar	3.40±0.48	4.80±0.46	GmSPL9d H-I
BN-173	South	Landrace	3.80±0.10	2.00±0.27	GmSPL9d H-I
BN-174	Huanghuai	Landrace	4.25±0.32	4.60±0.27	GmSPL9d H-I
BN-175	Huanghuai	Landrace	5.00±0.28	3.00±0.23	GmSPL9d H-I
BN-176	Huanghuai	Landrace	4.50±0.60	5.80±0.21	GmSPL9d H-I
BN-177	South	Landrace	5.00±0.46	5.40±0.34	GmSPL9d H-I
BN-178	South	Landrace	4.00±0.51	3.00±0.20	GmSPL9d H-I
BN-179	Huanghuai	Cultivar	4.50±0.23	3.00±0.31	GmSPL9d H-I
BN-180	South	Landrace	3.75±0.34	2.20±0.42	GmSPL9d H-I
BN-181	Northeast	Landrace	4.75±0.27	5.40±0.60	GmSPL9d H-I
BN-182	South	Landrace	3.50±0.46	3.20±0.26	GmSPL9d H-I
BN-183	Northeast	Landrace	0.40±0.11	3.20±0.34	GmSPL9d H-I
BN-184	Huanghuai	Landrace	3.50±0.18	4.40±0.42	GmSPL9d H-I
BN-185	Northeast	Landrace	0.80±0.05	3.20±0.36	GmSPL9d H-I
BN-186	South	Landrace	7.40±0.16	6.60±0.28	GmSPL9d H-I
BN-187	None	Cultivar	4.20±0.54	7.00±0.21	GmSPL9d H-I
BN-188	None	Cultivar	4.00±0.31	5.40±0.26	GmSPL9d H-I
BN-189	Huanghuai	Landrace	5.67±0.21	7.80±0.31	GmSPL9d H-I
BN-190	Huanghuai	Landrace	6.13±0.50	3.20±0.47	GmSPL9d H-I
BN-191	None	Landrace	5.40±0.16	6.20±0.31	GmSPL9d H-I
BN-192	South	Landrace	4.80±0.32	4.00±0.23	GmSPL9d H-I
BN-193	None	Landrace	6.60±0.28	4.60±0.46	GmSPL9d H-I
BN-194	None	Landrace	5.00±0.23	3.40±0.36	GmSPL9d H-I
BN-195	South	Cultivar	2.83±0.34	3.40±0.27	GmSPL9d H-I
BN-196	Huanghuai	Cultivar	3.38±0.23	3.40±0.14	GmSPL9d H-I
BN-197	Huanghuai	Cultivar	4.00±0.72	3.60±0.27	GmSPL9d H-I
BN-198	Northeast	Cultivar	5.00±0.56	2.20±0.23	GmSPL9d H-I
BN-199	Huanghuai	Landrace	6.80±0.17	5.80±0.27	GmSPL9d H-I
BN-200	South	Landrace	5.50±0.29	3.80±0.13	GmSPL9d H-I
BN-201	Northeast	Cultivar	4.43±0.60	3.40±0.51	GmSPL9d H-I
BN-202	Northeast	Landrace	6.00±0.42	3.40±0.54	GmSPL9d H-I
BN-203	South	Landrace	5.20±0.64	5.60±0.10	GmSPL9d H-I
BN-204	Huanghuai	Landrace	5.50±0.77	3.80±0.23	GmSPL9d H-I
BN-205	None	Cultivar	3.50±0.47	4.00±0.21	GmSPL9d H-I
BN-206	South	Landrace	6.67±0.27	6.60±0.53	GmSPL9d H-I
BN-207	Huanghuai	Landrace	2.50±0.64	4.40±0.36	GmSPL9d H-I
BN-208	Northeast	Cultivar	7.10±0.87	6.60±0.46	GmSPL9d H-I
BN-209	South	Landrace	5.50±0.31	3.80±0.23	GmSPL9d H-I
BN-210	South	Landrace	6.17±0.24	6.60±0.16	GmSPL9d H-I
BN-211	None	Landrace	3.75±0.32	5.40±0.64	GmSPL9d H-I
BN-212	None	Landrace	2.88±0.47	2.80±0.27	GmSPL9d H-I
BN-213	Huanghuai	Landrace	5.25±0.31	4.60±0.34	GmSPL9d H-I
BN-214	Northeast	Landrace	2.50±0.24	3.20±0.10	GmSPL9d H-I
BN-215	South	Landrace	7.50±0.39	5.80±0.34	GmSPL9d H-I
BN-216	Huanghuai	Landrace	3.63±0.51	5.00±0.31	GmSPL9d H-I
BN-217	None	Cultivar	3.40±0.48	1.60±0.50	GmSPL9d H-I
BN-218	None	Cultivar	2.56±0.52	4.80±0.46	GmSPL9d H-I
BN-219	None	Cultivar	1.70±0.15	3.40±0.42	GmSPL9d H-I
BN-220	None	Cultivar	2.88±1.27	1.20±0.26	GmSPL9d H-I
BN-221	South	Landrace	5.75±0.32	7.80±1.27	GmSPL9d H-I
BN-222	Huanghuai	Landrace	3.90±0.46	1.80±0.20	GmSPL9d H-I
BN-223	Huanghuai	Landrace	5.50±0.68	4.80±0.42	GmSPL9d H-I
BN-224	Huanghuai	Landrace	3.50±0.32	4.40±0.47	GmSPL9d H-I
BN-225	Huanghuai	Landrace	7.33±0.80	6.40±0.34	GmSPL9d H-I
BN-226	None	Cultivar	3.67±0.12	4.20±0.43	GmSPL9d H-I
BN-227	None	Cultivar	4.00±2.10	3.80±0.50	GmSPL9d H-I
BN-228	None	Cultivar	2.86±0.31	3.80±0.27	GmSPL9d H-I
BN-229	Huanghuai	Landrace	3.20±0.23	2.40±0.60	GmSPL9d H-I
BN-230	Huanghuai	Cultivar	3.50±0.32	1.60±0.32	GmSPL9d H-I
BN-231	None	Cultivar	3.30±0.42	5.00±0.46	GmSPL9d H-I
BN-232	Northeast	Cultivar	2.90±0.24	2.40±0.26	GmSPL9d H-I
BN-233	South	Landrace	3.67±0.17	2.20±0.50	GmSPL9d H-I
BN-234	Northeast	Landrace	1.75±0.31	2.67±0.38	GmSPL9d H-I
BN-235	Huanghuai	Landrace	4.50±0.45	3.80±0.34	GmSPL9d H-I
BN-236	Northeast	Cultivar	2.20±0.39	2.40±0.26	GmSPL9d H-I
BN-237	None	Cultivar	3.20±0.24	4.20±0.27	GmSPL9d H-I
BN-238	Huanghuai	Cultivar	2.70±0.12	3.80±0.48	GmSPL9d H-I
BN-239	None	Landrace	5.00±0.80	4.60±0.10	GmSPL9d H-I
BN-240	Huanghuai	Landrace	7.00±0.42	7.20±0.16	GmSPL9d H-I
BN-241	Huanghuai	Landrace	4.83±0.46	5.40±0.27	GmSPL9d H-I
BN-242	Huanghuai	Landrace	3.50±0.13	1.80±0.50	GmSPL9d H-I
BN-243	None	Cultivar	3.00±0.52	4.40±0.20	GmSPL9d H-I
BN-244	None	Cultivar	2.70±0.26	4.00±0.54	GmSPL9d H-I
BN-245	Northeast	Landrace	0.78±0.15	2.80±0.10	GmSPL9d H-I
BN-246	None	Cultivar	5.33±0.16	4.00±0.27	GmSPL9d H-I
BN-247	South	Landrace	3.89±0.32	3.00±0.26	GmSPL9d H-I
BN-248	Huabei	Cultivar	1.80±0.12	4.00±0.56	GmSPL9d H-I
BN-249	None	Cultivar	4.00±0.27	4.00±0.26	GmSPL9d H-I
BN-250	Huanghuai	Landrace	4.38±0.24	4.60±0.31	GmSPL9d H-I
BN-251	South	Landrace	5.13±0.15	6.20±0.32	GmSPL9d H-I
BN-252	Northeast	Cultivar	3.00±0.14	4.00±0.46	GmSPL9d H-I
BN-253	Huanghuai	Landrace	5.17±0.24	2.80±0.60	GmSPL9d H-I
BN-254	Huanghuai	Cultivar	6.43±0.13	5.00±0.48	GmSPL9d H-I
BN-255	Northeast	Landrace	3.40±0.31	3.40±0.39	GmSPL9d H-I
BN-256	Northeast	Cultivar	2.40±0.12	4.00±0.23	GmSPL9d H-I
BN-257	Huanghuai	Landrace	4.33±0.26	6.40±0.24	GmSPL9d H-I
BN-258	Northeast	Landrace	4.75±0.47	2.00±0.28	GmSPL9d H-I
BN-259	Huanghuai	Cultivar	3.50±0.31	4.00±0.45	GmSPL9d H-I
BN-260	Huanghuai	Cultivar	2.60±0.42	4.00±0.50	GmSPL9d H-I
BN-261	Huanghuai	Landrace	5.75±0.32	4.00±0.34	GmSPL9d H-I
BN-262	Northeast	Landrace	2.00±0.23	1.80±0.23	GmSPL9d H-I
BN-263	Huanghuai	Landrace	2.67±0.27	4.00±0.47	GmSPL9d H-I
BN-264	Northeast	Cultivar	1.25±0.23	1.00±0.46	GmSPL9d H-I
BN-265	None	Cultivar	2.80±0.14	3.80±0.35	GmSPL9d H-I
BN-266	Northeast	Cultivar	5.00±0.32	6.40±0.10	GmSPL9d H-I
BN-267	Northeast	Cultivar	3.33±0.27	1.80±0.15	GmSPL9d H-I
BN-268	Huanghuai	Landrace	6.60±1.20	4.40±0.54	GmSPL9d H-I
BN-269	Northeast	Landrace	3.50±0.50	5.20±0.23	GmSPL9d H-I
BN-270	South	Landrace	7.00±1.24	5.80±0.26	GmSPL9d H-I
BN-271	Huanghuai	Cultivar	5.00±1.06	4.00±0.31	GmSPL9d H-I
BN-272	South	Landrace	6.70±1.21	5.60±0.48	GmSPL9d H-I
BN-273	None	Cultivar	2.63±0.23	4.20±0.24	GmSPL9d H-I
BN-274	Huanghuai	Landrace	6.20±1.30	3.40±0.46	GmSPL9d H-I
BN-275	Northeast	Landrace	4.40±0.25	2.50±0.26	GmSPL9d H-I
BN-276	Huanghuai	Landrace	7.33±0.47	4.80±0.54	GmSPL9d H-I
BN-277	Northeast	Landrace	4.00±0.32	4.20±0.27	GmSPL9d H-I
BN-278	Northeast	Cultivar	3.50±0.24	4.40±0.46	GmSPL9d H-I
BN-279	South	Landrace	6.13±0.42	4.00±0.32	GmSPL9d H-I
BN-280	Huanghuai	Landrace	4.33±0.14	6.60±0.21	GmSPL9d H-I
BN-281	Northeast	Cultivar	2.50±0.24	4.33±0.39	GmSPL9d H-I
BN-282	Northeast	Landrace	1.83±0.31	3.60±0.31	GmSPL9d H-I
BN-283	South	Landrace	4.20±0.24	6.00±0.45	GmSPL9d H-I
BN-284	Huanghuai	Cultivar	2.60±0.28	4.40±0.32	GmSPL9d H-I
BN-285	None	Cultivar	2.40±0.24	4.40±0.48	GmSPL9d H-I
BN-286	Northeast	Cultivar	1.90±0.34	4.40±0.29	GmSPL9d H-I
BN-287	Northeast	Landrace	2.17±0.42	5.00±0.32	GmSPL9d H-I
BN-288	Huanghuai	Cultivar	6.20±0.23	5.40±0.24	GmSPL9d H-I
BN-289	South	Landrace	6.67±0.24	4.00±0.24	GmSPL9d H-I
BN-290	Northeast	Cultivar	2.00±0.35	4.40±0.31	GmSPL9d H-I
BN-291	Huanghuai	Cultivar	5.20±0.34	4.60±0.52	GmSPL9d H-I
BN-292	Huanghuai	Landrace	8.00±1.20	7.40±0.50	GmSPL9d H-I
BN-293	None	Cultivar	2.20±0.14	3.20±0.26	GmSPL9d H-I
BN-294	South	Landrace	6.67±0.86	4.20±0.28	GmSPL9d H-I
BN-295	Northeast	Landrace	3.50±1.36	2.00±0.23	GmSPL9d H-I
BN-296	South	Landrace	3.10±0.24	2.00±0.27	GmSPL9d H-I
BN-297	South	Cultivar	7.20±1.45	6.60±0.42	GmSPL9d H-I
BN-298	Northeast	Cultivar	3.60±0.31	1.80±0.20	GmSPL9d H-I
BN-299	Northeast	Cultivar	1.67±0.32	3.00±0.14	GmSPL9d H-I
BN-300	Huanghuai	Landrace	4.67±0.36	4.00±0.23	GmSPL9d H-I
BN-301	Huanghuai	Landrace	4.00±0.22	4.40±0.23	GmSPL9d H-I
BN-302	South	Landrace	5.67±0.23	3.00±0.27	GmSPL9d H-I
BN-303	South	Landrace	6.50±0.34	4.40±0.31	GmSPL9d H-I
BN-304	Huanghuai	Cultivar	3.57±0.16	4.80±0.32	GmSPL9d H-I
BN-305	South	Landrace	5.70±0.38	4.40±0.10	GmSPL9d H-I
BN-306	Northeast	Cultivar	1.88±0.12	4.50±0.52	GmSPL9d H-I
BN-307	Huanghuai	Cultivar	3.00±0.31	4.60±0.47	GmSPL9d H-I
BN-308	Northeast	Landrace	3.10±0.32	1.40±0.16	GmSPL9d H-I
BN-309	South	Cultivar	2.50±0.23	4.60±0.31	GmSPL9d H-I
BN-310	None	Cultivar	7.20±0.54	8.00±0.54	GmSPL9d H-I
BN-311	Northeast	Cultivar	4.33±0.34	7.20±0.24	GmSPL9d H-I
BN-312	South	Landrace	6.83±0.28	5.00±0.35	GmSPL9d H-I
BN-313	South	Cultivar	4.30±0.64	4.60±0.24	GmSPL9d H-I
BN-314	Huanghuai	Cultivar	2.88±0.35	5.00±0.44	GmSPL9d H-I
BN-315	Huanghuai	Landrace	6.00±0.64	4.20±0.23	GmSPL9d H-I
BN-316	Northeast	Cultivar	1.75±0.24	3.60±0.26	GmSPL9d H-I
BN-317	South	Landrace	4.50±0.24	6.60±0.54	GmSPL9d H-I
BN-318	Northeast	Cultivar	0.70±0.34	2.20±0.14	GmSPL9d H-I
BN-319	Northeast	Cultivar	0.00±0.31	1.20±0.23	GmSPL9d H-I
BN-320	Huanghuai	Cultivar	3.38±0.35	4.60±0.20	GmSPL9d H-I
BN-321	Huanghuai	Landrace	3.60±0.23	4.60±0.39	GmSPL9d H-I
BN-322	South	Landrace	4.00±0.14	5.00±0.52	GmSPL9d H-I
BN-323	Northeast	Cultivar	2.33±0.31	1.80±0.14	GmSPL9d H-I
BN-324	South	Landrace	5.43±0.24	4.00±0.54	GmSPL9d H-I
BN-325	Northeast	Landrace	2.33±0.24	0.67±0.24	GmSPL9d H-I
BN-326	Northeast	Cultivar	2.00±0.32	4.25±0.26	GmSPL9d H-I
BN-327	None	Landrace	2.29±0.23	4.80±0.10	GmSPL9d H-I
BN-328	South	Landrace	6.67±0.35	6.20±0.36	GmSPL9d H-I
BN-329	Northeast	Landrace	5.75±0.54	4.80±0.24	GmSPL9d H-I
BN-330	Huanghuai	Landrace	2.50±0.14	2.00±0.16	GmSPL9d H-I
BN-331	Northeast	Cultivar	4.00±0.34	3.60±0.23	GmSPL9d H-I
BN-332	Northeast	Cultivar	1.00±0.64	2.00±0.23	GmSPL9d H-I
BN-333	Huanghuai	Landrace	2.60±0.23	1.00±0.15	GmSPL9d H-I
BN-334	None	Landrace	10.50±1.23	7.60±0.26	GmSPL9d H-I
BN-335	None	Cultivar	1.40±0.23	2.00±0.47	GmSPL9d H-I
BN-336	None	Cultivar	2.00±0.26	2.00±0.34	GmSPL9d H-I
BN-337	Northeast	Landrace	0.50±0.16	0.20±0.50	GmSPL9d H-I
BN-338	None	Landrace	4.00±0.35	2.00±0.23	GmSPL9d H-I
BN-339	Northeast	Cultivar	1.75±0.24	0.60±0.13	GmSPL9d H-I
BN-340	South	Landrace	5.00±0.24	7.00±0.29	GmSPL9d H-I
BN-341	South	Landrace	4.00±0.32	3.50±0.10	GmSPL9d H-I
BN-342	Northeast	Landrace	4.00±0.28	1.20±0.16	GmSPL9d H-I
BN-343	None	Landrace	2.50±0.29	5.00±0.54	GmSPL9d H-I
BN-344	None	Cultivar	3.57±0.31	4.80±0.20	GmSPL9d H-I
BN-345	South	Landrace	4.00±0.38	4.40±0.21	GmSPL9d H-I
BN-346	South	Landrace	5.67±0.29	3.40±0.64	GmSPL9d H-I
BN-347	Northeast	Cultivar	2.33±0.24	3.40±0.35	GmSPL9d H-I
BN-348	None	Cultivar	3.67±0.12	5.00±0.28	GmSPL9d H-I
BN-349	South	Landrace	6.67±0.28	7.60±0.23	GmSPL9d H-I
BN-350	Huanghuai	Landrace	7.17±0.48	5.20±0.15	GmSPL9d H-I
BN-351	None	Cultivar	4.00±0.35	4.20±0.32	GmSPL9d H-I
BN-352	Northeast	Landrace	5.50±0.38	4.40±0.52	GmSPL9d H-I
BN-353	None	Landrace	5.80±0.23	6.00±0.24	GmSPL9d H-I
BN-354	South	Landrace	4.67±0.29	5.00±0.77	GmSPL9d H-I
BN-355	Huanghuai	Landrace	6.50±0.45	5.00±0.31	GmSPL9d H-I
BN-356	Northeast	Cultivar	4.67±0.64	6.00±0.32	GmSPL9d H-I
BN-357	Xibei	Cultivar	2.80±0.34	5.20±0.24	GmSPL9d H-I
BN-358	Huanghuai	Landrace	5.30±0.42	6.80±0.47	GmSPL9d H-I
BN-359	South	Landrace	5.25±0.31	4.80±0.10	GmSPL9d H-I
BN-360	Huanghuai	Landrace	5.80±0.24	6.40±0.31	GmSPL9d H-I
BN-361	Northeast	Landrace	5.43±0.35	6.60±0.35	GmSPL9d H-I
BN-362	Huanghuai	Landrace	7.00±0.48	9.80±0.50	GmSPL9d H-I
BN-363	Huanghuai	Landrace	4.00±0.35	5.20±0.54	GmSPL9d H-I
BN-364	Northeast	Cultivar	5.00±0.14	3.20±0.16	GmSPL9d H-I
BN-365	South	Landrace	4.90±0.35	5.60±0.46	GmSPL9d H-I
BN-366	South	Landrace	6.67±0.24	5.20±0.54	GmSPL9d H-I
BN-367	Northeast	Cultivar	4.67±0.45	3.20±0.10	GmSPL9d H-I
BN-368	Northeast	Landrace	5.33±0.35	4.80±0.10	GmSPL9d H-I
BN-369	None	Cultivar	2.40±0.24	3.00±0.46	GmSPL9d H-I
BN-370	Huanghuai	Landrace	5.00±0.38	4.80±0.26	GmSPL9d H-I
BN-371	Northeast	Landrace	5.00±0.48	6.20±0.39	GmSPL9d H-I
BN-372	None	Cultivar	1.75±0.14	1.60±0.14	GmSPL9d H-I
BN-373	Northeast	Cultivar	3.00±0.12	1.80±0.50	GmSPL9d H-I
BN-374	Huanghuai	Landrace	5.75±0.42	3.00±0.23	GmSPL9d H-I
BN-375	South	Landrace	2.83±0.27	5.20±0.34	GmSPL9d H-I
BN-376	None	Cultivar	5.63±0.43	2.80±0.15	GmSPL9d H-I
BN-377	Huanghuai	Cultivar	3.50±0.21	5.40±0.32	GmSPL9d H-I
BN-378	Huabei	Cultivar	4.89±0.56	5.40±0.64	GmSPL9d H-I
BN-379	Northeast	Cultivar	1.00±0.23	1.60±0.10	GmSPL9d H-I
BN-380	South	Landrace	6.40±0.48	5.67±0.21	GmSPL9d H-I
BN-381	None	Cultivar	3.50±0.14	6.00±0.38	GmSPL9d H-I
BN-382	None	Cultivar	7.00±1.45	4.60±0.36	GmSPL9d H-I
BN-383	Huanghuai	Cultivar	5.90±0.31	7.00±1.46	GmSPL9d H-I
BN-384	Huanghuai	Landrace	3.00±1.25	3.00±0.35	GmSPL9d H-I
BN-385	Huanghuai	Landrace	6.60±1.20	6.33±1.56	GmSPL9d H-I
BN-386	Huanghuai	Landrace	3.00±0.39	4.80±0.24	GmSPL9d H-I
BN-387	Northeast	Landrace	3.25±1.24	1.40±0.15	GmSPL9d H-I
BN-388	None	Cultivar	3.00±1.23	1.60±0.47	GmSPL9d H-I
BN-389	Huanghuai	Landrace	7.00±1.45	7.20±0.23	GmSPL9d H-I
BN-390	None	Cultivar	2.67±0.17	2.40±0.54	GmSPL9d H-I
BN-391	None	Cultivar	6.00±1.20	3.60±0.50	GmSPL9d H-I
BN-392	Northeast	Landrace	1.00±0.14	1.20±0.23	GmSPL9d H-I
BN-393	Northeast	Landrace	4.00±0.14	2.80±0.62	GmSPL9d H-I
BN-394	None	Cultivar	3.86±0.45	2.75±0.32	GmSPL9d H-I
BN-395	Northeast	Landrace	4.80±0.45	2.80±0.22	GmSPL9d H-I
BN-396	Northeast	Cultivar	4.00±0.17	6.00±0.21	GmSPL9d H-I
BN-397	Northeast	Landrace	3.75±0.21	6.00±0.23	GmSPL9d H-I
BN-398	South	Landrace	4.00±0.36	4.00±0.34	GmSPL9d H-I
BN-399	Huanghuai	Landrace	5.00±0.23	3.67±0.21	GmSPL9d H-I
BN-400	Northeast	Landrace	4.50±0.21	4.20±0.31	GmSPL9d H-I
BN-401	Huanghuai	Landrace	4.13±0.38	1.60±0.26	GmSPL9d H-I
BN-402	Northeast	Cultivar	3.00±0.16	4.80±0.64	GmSPL9d H-I
BN-403	Northeast	Landrace	7.00±1.41	7.60±0.45	GmSPL9d H-I
BN-404	South	Landrace	5.80±1.20	3.60±0.38	GmSPL9d H-I
BN-405	None	Cultivar	3.75±0.41	2.60±0.35	GmSPL9d H-I
BN-406	Northeast	Landrace	2.50±0.23	3.80±0.15	GmSPL9d H-I
BN-407	Northeast	Landrace	3.38±0.41	3.00±0.10	GmSPL9d H-I
BN-408	Northeast	Cultivar	1.33±0.14	3.60±0.23	GmSPL9d H-I
BN-409	South	Landrace	6.33±1.26	6.20±0.47	GmSPL9d H-I
BN-410	South	Landrace	6.80±0.24	8.40±0.23	GmSPL9d H-I
BN-411	South	Landrace	4.60±0.31	6.20±0.31	GmSPL9d H-I
BN-412	None	Landrace	5.57±0.23	4.00±0.36	GmSPL9d H-I
BN-413	Huanghuai	Landrace	4.20±0.48	4.00±0.45	GmSPL9d H-I
BN-414	Huanghuai	Landrace	4.50±0.54	1.80±0.14	GmSPL9d H-I
BN-415	None	Landrace	2.50±0.12	4.60±0.50	GmSPL9d H-I
BN-416	Huanghuai	Landrace	8.30±0.31	8.00±0.26	GmSPL9d H-I
BN-417	South	Landrace	6.40±1.23	4.00±0.39	GmSPL9d H-I
BN-418	None	Cultivar	2.17±0.34	1.20±0.04	GmSPL9d H-I
BN-419	Huanghuai	Landrace	2.63±0.14	3.80±0.32	GmSPL9d H-I
BN-420	None	Landrace	2.50±1.20	3.80±0.54	GmSPL9d H-I
BN-421	Huanghuai	Cultivar	3.30±0.25	4.60±0.46	GmSPL9d H-I
BN-422	South	Landrace	5.57±1.23	8.40±0.52	GmSPL9d H-I
BN-423	South	Landrace	5.78±1.21	5.20±0.23	GmSPL9d H-I
BN-424	South	Landrace	5.20±0.23	5.40±0.46	GmSPL9d H-I
BN-425	Northeast	Landrace	3.10±0.14	2.00±0.24	GmSPL9d H-I
BN-426	South	Cultivar	7.40±0.48	6.80±0.45	GmSPL9d H-I
BN-427	South	Cultivar	6.00±0.31	6.80±0.20	GmSPL9d H-I
BN-428	None	Landrace	4.57±0.21	4.80±0.23	GmSPL9d H-I
BN-429	Northeast	Landrace	4.29±0.38	3.80±0.10	GmSPL9d H-I
BN-430	Northeast	Cultivar	2.10±0.45	3.60±0.31	GmSPL9d H-I
BN-431	Northeast	Cultivar	2.00±0.15	0.80±0.36	GmSPL9d H-I
BN-432	Huanghuai	Landrace	4.00±0.50	6.00±0.14	GmSPL9d H-I
BN-433	South	Landrace	4.00±0.48	4.80±0.46	GmSPL9d H-I
BN-434	Huanghuai	Landrace	4.70±0.22	3.20±0.32	GmSPL9d H-I
BN-435	Huanghuai	Cultivar	2.30±0.14	3.20±0.31	GmSPL9d H-I
BN-436	Huanghuai	Cultivar	4.14±0.23	2.80±0.26	GmSPL9d H-I
BN-437	Northeast	Landrace	2.67±0.41	2.40±0.39	GmSPL9d H-I
BN-438	Northeast	Cultivar	3.25±0.54	0.40±0.23	GmSPL9d H-I
BN-439	Northeast	Landrace	2.67±0.14	4.00±0.46	GmSPL9d H-I
BN-440	Northeast	Cultivar	1.30±0.14	1.00±0.16	GmSPL9d H-I
BN-441	Huabei	Cultivar	4.50±0.38	7.40±0.35	GmSPL9d H-I
BN-442	Northeast	Cultivar	1.33±0.23	0.81±0.16	GmSPL9d H-I
BN-443	None	Cultivar	1.75±0.15	2.40±0.32	GmSPL9d H-I
BN-444	Northeast	Cultivar	2.80±0.12	3.00±0.54	GmSPL9d H-I
BN-445	Northeast	Cultivar	1.20±0.16	0.60±0.15	GmSPL9d H-I
BN-446	Northeast	Landrace	1.80±0.14	2.80±0.34	GmSPL9d H-I
BN-447	Huanghuai	Landrace	3.88±1.02	3.20±0.47	GmSPL9d H-I
BN-448	Northeast	Cultivar	1.86±0.31	0.60±0.16	GmSPL9d H-I
BN-449	Northeast	Landrace	0.90±0.27	0.60±0.10	GmSPL9d H-I
BN-450	Northeast	Landrace	2.60±0.36	1.00±0.46	GmSPL9d H-I
BN-451	Northeast	Cultivar	0.80±0.12	1.80±0.23	GmSPL9d H-I
BN-452	None	Landrace	10.8±0.23	8.60±0.20	GmSPL9d H-I
BN-453	None	Cultivar	3.00±0.21	2.80±0.77	GmSPL9d H-I
BN-454	Huanghuai	Landrace	6.63±0.54	5.60±0.12	GmSPL9d H-I
BN-455	Northeast	Landrace	3.29±0.31	4.60±0.38	GmSPL9d H-I
BN-456	South	Landrace	5.00±0.38	3.40±0.32	GmSPL9d H-I
BN-457	Northeast	Cultivar	1.90±0.41	3.00±0.14	GmSPL9d H-I
BN-458	South	Landrace	6.90±0.48	6.00±0.35	GmSPL9d H-I
BN-459	South	Cultivar	3.00±0.23	0.80±0.56	GmSPL9d H-I
BN-460	None	Cultivar	3.25±0.75	4.00±0.14	GmSPL9d H-I
BN-461	South	Landrace	4.60±0.12	1.67±0.38	GmSPL9d H-I
BN-462	Huanghuai	Landrace	5.20±0.23	6.00±0.26	GmSPL9d H-I
BN-463	South	Landrace	4.67±1.01	5.60±0.50	GmSPL9d H-I
BN-464	Northeast	Landrace	1.11±0.26	1.80±0.16	GmSPL9d H-I
BN-465	Northeast	Cultivar	0.75±0.16	3.40±0.54	GmSPL9d H-I
BN-466	Huanghuai	Landrace	3.80±0.31	5.80±0.46	GmSPL9d H-I
BN-467	Huanghuai	Landrace	2.60±0.48	1.80±0.34	GmSPL9d H-I
BN-468	Northeast	Cultivar	1.70±0.32	0.80±0.23	GmSPL9d H-I
BN-469	Northeast	Cultivar	0.57±0.28	1.20±0.24	GmSPL9d H-I
BN-470	Northeast	Landrace	4.50±0.37	1.60±0.15	GmSPL9d H-I
BN-471	Huanghuai	Cultivar	3.40±0.36	1.60±0.31	GmSPL9d H-I
BN-472	Northeast	Cultivar	4.33±0.45	1.50±0.34	GmSPL9d H-I
BN-473	South	Landrace	2.88±0.24	1.60±0.32	GmSPL9d H-I
BN-474	Northeast	Landrace	3.71±0.14	3.20±0.50	GmSPL9d H-I
BN-475	Northeast	Landrace	1.71±0.46	2.00±0.39	GmSPL9d H-I
BN-476	Huanghuai	Landrace	5.60±0.27	3.00±0.21	GmSPL9d H-I
BN-477	South	Landrace	5.56±0.56	3.60±0.37	GmSPL9d H-I
BN-478	Northeast	Landrace	6.50±0.38	5.60±0.10	GmSPL9d H-I
BN-479	Northeast	Cultivar	2.67±0.25	4.80±0.46	GmSPL9d H-I
BN-480	Northeast	Cultivar	2.40±0.14	3.60±0.86	GmSPL9d H-I
BN-481	Huanghuai	Landrace	5.40±1.15	5.20±0.47	GmSPL9d H-I
BN-482	None	Cultivar	1.25±0.23	3.60±056	GmSPL9d H-I
BN-483	South	Landrace	3.30±1.14	4.60±0.23	GmSPL9d H-I
BN-484	Northeast	Cultivar	3.22±0.38	1.80±0.34	GmSPL9d H-I
BN-485	Northeast	Landrace	4.00±0.15	4.60±0.46	GmSPL9d H-I
BN-486	Northeast	Landrace	2.33±0.14	5.00±0.45	GmSPL9d H-I
BN-487	Northeast	Cultivar	1.60±0.35	3.20±0.26	GmSPL9d H-I
BN-488	Northeast	Cultivar	3.75±0.41	1.20±0.21	GmSPL9d H-I
BN-489	South	Landrace	4.33±0.54	4.00±0.28	GmSPL9d H-I
BN-490	South	Landrace	5.00±0.54	4.20±0.50	GmSPL9d H-I
BN-491	South	Landrace	2.00±0.31	0.60±0.20	GmSPL9d H-I
BN-492	South	Landrace	7.60±0.64	5.20±0.38	GmSPL9d H-I
BN-493	South	Landrace	8.00±1.20	5.60±0.23	GmSPL9d H-II
BN-494	Northeast	Landrace	2.00±0.23	3.50±0.10	GmSPL9d H-II
BN-495	Northeast	Cultivar	0.75±0.23	3.20±0.24	GmSPL9d H-II
BN-496	Northeast	Cultivar	1.33±0.14	2.25±0.38	GmSPL9d H-II
BN-497	Northeast	Landrace	4.00±0.54	5.40±0.31	GmSPL9d H-II
BN-498	South	Landrace	3.80±0.31	2.00±0.16	GmSPL9d H-II
BN-499	Northeast	Landrace	2.50±0.64	0.40±0.14	GmSPL9d H-II
BN-500	None	Cultivar	2.40±0.36	1.80±0.50	GmSPL9d H-II
BN-501	Northeast	Cultivar	0.70±0.04	2.20±0.23	GmSPL9d H-II
BN-502	Huanghuai	Cultivar	1.90±0.46	0.40±0.35	GmSPL9d H-II
BN-503	Northeast	Landrace	5.00±0.39	3.80±0.14	GmSPL9d H-II
BN-504	Northeast	Landrace	0.75±0.23	2.60±0.64	GmSPL9d H-II
BN-505	Northeast	Landrace	4.80±0.34	2.80±0.46	GmSPL9d H-II
BN-506	Northeast	Cultivar	0.50±0.23	1.80±0.56	GmSPL9d H-II
BN-507	Northeast	Cultivar	0.20±0.05	0.40±0.17	GmSPL9d H-II
BN-508	Northeast	Cultivar	0	0.40±0.23	GmSPL9d H-II
BN-509	Northeast	Cultivar	0.20±0.12	0.40±0.28	GmSPL9d H-II
BN-510	Northeast	Cultivar	1.80±0.16	0.60±0.38	GmSPL9d H-II
BN-511	Northeast	Cultivar	0.80±0.15	0.80±0.16	GmSPL9d H-II
BN-512	Huabei	Cultivar	3.60±0.47	1.60±0.54	GmSPL9d H-II
BN-513	Northeast	Cultivar	1.20±0.41	3.50±0.26	GmSPL9d H-II
BN-514	Northeast	Landrace	1.00±0.07	1.80±0.23	GmSPL9d H-II
BN-515	Northeast	Landrace	1.60±0.13	2.40±0.45	GmSPL9d H-II
BN-516	Northeast	Cultivar	1.60±0.64	2.00±0.14	GmSPL9d H-II
BN-517	None	Cultivar	0.29±0.02	1.20±0.50	GmSPL9d H-II
BN-518	None	Cultivar	1.50±0.31	3.00±0.54	GmSPL9d H-II
BN-519	Northeast	Cultivar	0.67±0.24	1.40±0.10	GmSPL9d H-II
BN-520	Northeast	Landrace	0.50±0.04	2.50±0.38	GmSPL9d H-II
BN-521	Northeast	Cultivar	1.30±0.12	1.67±0.35	GmSPL9d H-II
BN-522	Northeast	Cultivar	1.50±0.15	2.40±0.31	GmSPL9d H-II
BN-523	Northeast	Cultivar	0.20±0.05	2.60±0.23	GmSPL9d H-II
BN-524	Northeast	Cultivar	1.00±0.13	0.20±0.04	GmSPL9d H-II
BN-525	South	Landrace	6.00±0.41	3.80±0.27	GmSPL9d H-II
BN-526	South	Landrace	2.70±0.16	2.80±0.56	GmSPL9d H-II
BN-527	Northeast	Cultivar	3.33±0.23	2.20±0.50	GmSPL9d H-II
BN-528	Huanghuai	Landrace	5.90±0.45	4.80±0.48	GmSPL9d H-II
BN-529	Northeast	Landrace	2.00±0.16	0.67±0.23	GmSPL9d H-II
BN-530	Northeast	Cultivar	0	1.20±0.34	GmSPL9d H-II
BN-531	Northeast	Cultivar	2.00±0.23	4.25±0.23	GmSPL9d H-II
BN-532	Northeast	Cultivar	1.80±0.46	2.80±0.36	GmSPL9d H-II
BN-533	Northeast	Cultivar	3.3±0.14	3.80±0.38	GmSPL9d H-II
BN-534	None	Landrace	0.80±0.20	3.20±0.38	GmSPL9d H-II
BN-535	Northeast	Cultivar	1.33±0.47	3.60±0.54	GmSPL9d H-II
BN-536	None	Cultivar	2.17±0.35	1.20±0.45	GmSPL9d H-II
BN-537	Northeast	Cultivar	0.80±0.15	1.80±0.39	GmSPL9d H-II
BN-538	Northeast	Landrace	0.67±0.48	0.40±0.16	GmSPL9d H-II
BN-539	Northeast	Cultivar	1.20±0.17	0.80±0.24	GmSPL9d H-II
BN-540	Northeast	Cultivar	2.33±0.45	0.80±0.48	GmSPL9d H-II
BN-541	Northeast	Landrace	1.90±0.15	0.80±0.23	GmSPL9d H-II
BN-542	Northeast	Cultivar	0.40±0.13	0.80±0.38	GmSPL9d H-II
BN-543	Northeast	Cultivar	1.40±0.41	1.00±0.34	GmSPL9d H-II
BN-544	Northeast	Cultivar	0	1.20±0.21	GmSPL9d H-II
BN-545	Northeast	Cultivar	0.83±0.27	1.50±0.27	GmSPL9d H-II
BN-546	Northeast	Cultivar	0.80±0.31	1.60±0.20	GmSPL9d H-II
BN-547	Northeast	Cultivar	1.11±0.56	1.80±0.46	GmSPL9d H-II
BN-548	Northeast	Cultivar	1.00±0.16	1.80±0.50	GmSPL9d H-II
BN-549	Huabei	Cultivar	1.86±0.23	2.20±0.14	GmSPL9d H-II
BN-550	Northeast	Landrace	3.00±0.39	1.20±0.23	GmSPL9d H-II
BN-551	Northeast	Cultivar	1.60±0.24	2.60±0.41	GmSPL9d H-II
BN-552	Northeast	Cultivar	2.10±0.54	3.00±0.46	GmSPL9d H-II
BN-553	Northeast	Cultivar	0.50±0.21	2.00±0.35	GmSPL9d H-II
BN-554	Northeast	Cultivar	2.29±0.31	3.00±0.31	GmSPL9d H-II
BN-555	Northeast	Landrace	1.14±0.34	3.20±0.48	GmSPL9d H-II
BN-556	Northeast	Cultivar	3.22±0.56	1.80±0.10	GmSPL9d H-II
BN-557	Northeast	Cultivar	1.40±0.45	3.80±0.31	GmSPL9d H-II
BN-558	None	Landrace	2.70±0.35	4.00±0.27	GmSPL9d H-II
BN-559	Northeast	Cultivar	3.75±0.10	1.20±0.20	GmSPL9d H-II
BN-560	Northeast	Landrace	4.00±0.38	5.00±0.36	GmSPL9d H-II
BN-561	Huanghuai	Cultivar	4.33±0.27	5.40±0.28	GmSPL9d H-II
n = 10 biologically independent plants
