# Supplementary material for: Natural Variation in the Promoter of GmSPL9d Affects Branch Number in Soybean
Source: Int J Mol Sci. 2024 May 30;25(11):5991. doi: 10.3390/ijms25115991 (PMC11172651; doi:10.3390/ijms25115991)
Supplement: Supplementary file 1 [file ijms-25-05991-s001.zip › Table S2.xlsx]

## Sheet: Sheet2
Table S2 Variance analysis of GmSPL9d between mutation sites and branch number
Site	P-value（branch number）	significance	Region	variation type
40701631	1.962e-07	**	Promoter	SNP
40701589	1.696e-07	**		SNP
40701581	0.8163	ns		SNP
40701555	1.172e-07	**		SNP
40701539	1.172e-07	**		SNP
40701459	0.775	ns		SNP
40701403	5.196e-08	**		SNP
40701401	0.7119	ns		SNP
40701350	0.7552	ns		SNP
40701349	0.7552	ns		SNP
40701319	3.961e-08	**		SNP
40701274	0.0235	*		SNP
40701226	3.491e-08	**		InDel
40701199	0.6818	ns		SNP
40701196	0.8371	ns		SNP
40701157	3.704e-08	**		SNP
40701142	3.961e-08	**		SNP
40701124	3.92e-08	**		SNP
40701115	3.667e-08	**		SNP
40701111	3.92e-08	**		SNP
40701108	none	none		SNP
40701093	none	none		SNP
40701076	3.978e-08	**		SNP
40701008	4.249e-08	**		SNP
40700982	0.0465	*		InDel
40700952	none	none		InDel
40700913	4.337e-08	**		SNP
40700874	4.6e-08	**		SNP
40700853	4.6e-08	**		SNP
40700825	4.09e-08	**		SNP
40700799	2.921e-08	**		SNP
40700796	2.921e-08	**		SNP
40700754	none	none		SNP
40700744	6.548e-08	**		SNP
40700738	6.548e-08	**		SNP
40700737	0.7509	ns		SNP
40700735	none	none		SNP
40700725	0.6965	ns		SNP
40700710	5.421e-08	**		SNP
40700613	0.8471	ns		SNP
40700594	3.054e-08	**		SNP
40700568	4.291e-08	**		SNP
40700566	0.8542	ns		SNP
40700548	4.291e-08	**		SNP
40700520	0.7144	ns		SNP
40700154	none	none	5′UTR	SNP
40699660	0.8461	ns	1st exon	SNP(synonymous)
40698889	0.7106	ns	Intron	InDel
40698672	0.6531	ns		SNP
40698223	0.6526	ns		SNP
40697496	0.4174	ns		SNP
40696886	0.7266	ns		SNP
40695708	0.7616	ns	3rd exon	SNP(synonymous)
40695693	0.8057	ns	3rd exon	SNP(synonymous)
40695410	0.6879	ns	3′UTR	SNP
*and** indicates significant difference at 0.05 and 0.01 level by Student’s t-test
