# Supplementary material for: Natural Variation in the Promoter of GmSPL9d Affects Branch Number in Soybean
Source: Int J Mol Sci. 2024 May 30;25(11):5991. doi: 10.3390/ijms25115991 (PMC11172651; doi:10.3390/ijms25115991)
Supplement: Supplementary file 1 [file ijms-25-05991-s001.zip › Table S3.xlsx]

## Sheet: Sheet3
Table S3 Main Primers used in this study
Primer	Sequence5'-3'	Note
GmSPL9d-cds-F	ATGGCTTCAGACGCCAAACTCTC	sequencing
GmSPL9d-cds-R	TTAAAGTGACCAATGAGCAGAT
GmSPL9d-pro-F	CCACGAGGAAAACGCAAGAG
GmSPL9d-pro-R	AAGGAGAGAGTTGACGCTGG
GmSPL9d-GUS-F	cacacttatttacaggcctTATGAGATGAATATGATTATTATGAGAG	gene clonging and vector construction
GmSPL9d-GUS-R	gacgtaacatcctaggTGGTGCTGGTGATAAGGAAAGGTAGC
GmSPL9d-GFP-F	aggaccggtcccgggggatccATGGCTTCAGACGCCAAACTC	Subcellular Localisation
GmSPL9d-GFP-R	gcccttgctcaccatggatccAAGTGACCAATGAGCAGATTCATATG
GmSPL9d -promoter-0800-F	gtcgacggtatcgataagcttTATGAGATGAATATGATTATTATGAGAG	Transient dual luciferase (dual-LUC) assay
GmSPL9d -promoter-0800-R	caggaattcgatatcaagcttTGGTGCTGGTGATAAGGAAAGG
GmSPL9d-qPCR-F	TGTCAAATCAAACATGGGGTTC	qRT-PCR
GmSPL9d-qPCR-R	CCAGAATCAATGCCCTTGAAAA
GmActin-F	CGGTGGTTCTATCTTGGCATC
GmActin-R	GTCTTTCGCTTCAATAACCCTA
AT9/9d qPCR-F	CCCAGGTGTCAAGTTGAAGG
AT9/9d qPCR-R	CCTGCTACACTGTTGACAAAACC
AtAction-F	CCTCAGCACCTTCCAACAGATG
AtAction-R	AACTCACCACCACGAACCAGAT
GmSPL9d-OE-F	aggaccggtcccgggggatccATGGCTTCAGACGCCAAACTC	Transgenic Arabidopsis
GmSPL9d-OE-R	gcccttgctcaccatggatccAAGTGACCAATGAGCAGATTCATATG
GmSPL9d-P-F	catgattacgaattcgagctcTATGAGATGAATATGATTATTATGAGAGTGAA
GmSPL9d-P-R	agctccggacttaagactagtTGGTGCTGGTGATAAGGAAAGG
Screening-F	CACTTGTAAGGGCCTGG	Identification of transgenic Arabidopsis plants
GUS-R	ATAAAAGAGAAAAGGGTCCTAACC
